# Supplementary material for: Diet Quality Modulates Gut Microbiota Structure in Blastocystis-Colonised Individuals from Two Distinct Cohorts with Contrasting Sociodemographic Profiles
Source: Microorganisms. 2025 Aug 21;13(8):1949. doi: 10.3390/microorganisms13081949 (PMC12388865; doi:10.3390/microorganisms13081949)
Supplement: Supplementary file 1 [file microorganisms-13-01949-s001.zip]

Archive with 1 entries (1 files):
- microorganisms-3783394-supplementary.pdf
